# Supplementary material for: Forecasting daily new infections, deaths and recovery cases due to COVID-19 in Pakistan by using Bayesian Dynamic Linear Models
Source: PLoS One. 2021 Jun 17;16(6):e0253367. doi: 10.1371/journal.pone.0253367 (PMC8211153; doi:10.1371/journal.pone.0253367)
Supplement: S1 Data — (CSV) [file pone.0253367.s001.csv]

Date	New Cases	Total Deaths	Recovered Persons
2/26/2020	1	0	0
2/27/2020	0	0	0
2/28/2020	0	0	0
2/29/2020	0	0	0
3/1/2020	0	0	0
3/2/2020	0	0	0
3/3/2020	0	0	0
3/4/2020	0	0	0
3/5/2020	0	0	0
3/6/2020	0	0	0
3/7/2020	0	0	0
3/8/2020	1	0	0
3/9/2020	0	0	0
3/10/2020	10	0	0
3/11/2020	3	0	0
3/12/2020	1	0	0
3/13/2020	0	0	0
3/14/2020	8	0	0
3/15/2020	24	0	0
3/16/2020	1	0	0
3/17/2020	134	0	0
3/18/2020	54	0	11
3/19/2020	61	2	0
3/20/2020	159	0	0
3/21/2020	34	1	0
3/22/2020	151	0	0
3/23/2020	138	2	0
3/24/2020	103	1	5
3/25/2020	104	1	3
3/26/2020	66	1	0
3/27/2020	140	1	2
3/28/2020	211	2	6
3/29/2020	118	2	0
3/30/2020	99	5	47
3/31/2020	240	7	0
4/1/2020	174	1	18
4/2/2020	252	5	31
4/3/2020	159	4	1
4/4/2020	132	0	5
4/5/2020	606	10	80
4/6/2020	365	5	48
4/7/2020	581	4	170
4/8/2020	76	4	38
4/9/2020	306	5	105
4/10/2020	206	3	155
4/11/2020	275	11	35
4/12/2020	213	11	266
4/13/2020	313	5	67
4/14/2020	341	3	283
4/15/2020	151	11	68
4/16/2020	931	21	199
4/17/2020	106	7	120
4/18/2020	613	8	67
4/19/2020	355	16	36
4/20/2020	425	17	102
4/21/2020	1087	21	103
4/22/2020	244	12	83
4/23/2020	1066	19	181
4/24/2020	340	9	418
4/25/2020	1072	19	111
4/26/2020	970	21	70
4/27/2020	718	15	93
4/28/2020	164	9	204
4/29/2020	1210	34	192
4/30/2020	828	23	680
5/1/2020	1494	48	246
5/2/2020	1159	26	402
5/3/2020	1314	25	361
5/4/2020	800	19	521
5/5/2020	617	10	166
5/6/2020	1049	40	480
5/7/2020	2094	59	183
5/8/2020	1791	14	1066
5/9/2020	1039	19	279
5/10/2020	1991	21	254
5/11/2020	1476	28	149
5/12/2020	1733	57	343
5/13/2020	1662	13	344
5/14/2020	1452	33	796
5/15/2020	1430	33	460
5/16/2020	1581	31	725
5/17/2020	1352	39	461
5/18/2020	1974	30	581
5/19/2020	1841	36	567
5/20/2020	1932	46	612
5/21/2020	2193	32	1054
5/22/2020	2603	50	1046
5/23/2020	1743	34	1452
5/24/2020	2164	32	545
5/25/2020	1748	34	284
5/26/2020	1356	30	832
5/27/2020	1466	28	828
5/28/2020	2076	35	1089
5/29/2020	2801	57	2074
5/30/2020	2429	78	1826
5/31/2020	3039	88	1140
6/1/2020	2964	60	812
6/2/2020	3938	78	1027
6/3/2020	4065	67	1813
6/4/2020	4801	82	1205
6/5/2020	3985	68	1070
6/6/2020	4734	97	1383
6/7/2020	4960	67	884
6/8/2020	4728	65	890
6/9/2020	4646	105	663
6/10/2020	5385	83	1290
6/11/2020	5834	101	2083
6/12/2020	6397	107	1856
6/13/2020	6472	88	9809
6/14/2020	6825	81	1679
6/15/2020	5248	97	1986
6/16/2020	4443	110	2679
6/17/2020	5839	136	2047
6/18/2020	5358	118	778
6/19/2020	4944	136	2168
6/20/2020	6604	153	2121
6/21/2020	4951	119	4388
6/22/2020	4471	89	3566
6/23/2020	3946	105	2013
6/24/2020	3892	60	4283
6/25/2020	4044	148	3553
6/26/2020	2775	59	2861
6/27/2020	3138	73	2738
6/28/2020	4072	86	5718
6/29/2020	3557	51	2783
6/30/2020	2825	143	3096
7/1/2020	4133	95	2299
7/2/2020	4339	81	3892
7/3/2020	4087	81	8929
7/4/2020	3387	71	11471
7/5/2020	3191	97	4736
7/6/2020	3344	52	1819
7/7/2020	2691	80	3308
7/8/2020	2980	86	6008
7/9/2020	3359	63	4346
7/10/2020	2751	78	3781
7/11/2020	2752	68	4042
7/12/2020	2521	77	3566
7/13/2020	2753	72	5217
7/14/2020	1979	56	8739
7/15/2020	2165	69	2154
7/16/2020	2145	42	5927
7/17/2020	2085	51	5000
7/18/2020	1917	49	14772
7/19/2020	1580	48	5767
7/20/2020	1587	32	1653
7/21/2020	1013	42	2101
7/22/2020	1332	40	2438
7/23/2020	1763	33	2707
7/24/2020	1209	56	6608
7/25/2020	1487	25	16813
7/26/2020	1226	36	838
7/27/2020	1176	21	3592
7/28/2020	936	24	1410
7/29/2020	1063	28	2447
7/30/2020	1114	33	1248
7/31/2020	903	28	1046
8/1/2020	841	20	850
8/2/2020	552	6	550
8/3/2020	331	8	296
8/4/2020	432	16	524
8/5/2020	675	16	4889
8/6/2020	727	22	1772
8/7/2020	782	18	2041
8/8/2020	842	17	1505
8/9/2020	634	15	644
8/10/2020	539	16	516
8/11/2020	531	16	482
8/12/2020	730	18	1947
8/13/2020	753	10	867
8/14/2020	626	15	1155
8/15/2020	747	9	409
8/16/2020	670	6	677
8/17/2020	498	7	2786
8/18/2020	617	16	922
8/19/2020	613	11	2119
8/20/2020	513	8	676
8/21/2020	630	10	775
8/22/2020	586	12	1738
8/23/2020	591	4	519
8/24/2020	496	9	993
8/25/2020	450	11	1596
8/26/2020	482	12	514
8/27/2020	445	7	622
8/28/2020	415	9	376
8/29/2020	319	1	403
8/30/2020	264	4	207
8/31/2020	213	6	135
9/1/2020	300	4	288
9/2/2020	441	21	489
9/3/2020	424	10	466
9/4/2020	498	7	343
9/5/2020	513	5	285
9/6/2020	484	2	3345
9/7/2020	394	3	118
9/8/2020	330	5	141
9/9/2020	426	9	349
9/10/2020	196	6	1444
9/11/2020	516	5	256
9/12/2020	584	3	330
9/13/2020	526	6	893
9/14/2020	539	4	377
9/15/2020	404	6	455
9/16/2020	665	4	499
9/17/2020	545	6	409
9/18/2020	752	9	514
9/19/2020	645	7	361
9/20/2020	640	1	259
9/21/2020	633	4	566
9/22/2020	582	4	290
9/23/2020	532	8	757
9/24/2020	799	5	476
9/25/2020	798	7	348
9/26/2020	566	7	593
9/27/2020	694	6	280
9/28/2020	566	9	409
9/29/2020	675	8	318
9/30/2020	747	5	541
10/1/2020	543	5	616
10/2/2020	625	16	558
10/3/2020	553	8	538
10/4/2020	632	6	375
10/5/2020	644	4	868
10/6/2020	467	6	780
10/7/2020	624	12	672
10/8/2020	583	9	1087
10/9/2020	661	8	333
10/10/2020	671	6	354
10/11/2020	666	12	396
10/12/2020	385	10	727
10/13/2020	531	8	424
10/14/2020	615	14	471
10/15/2020	755	14	315
10/16/2020	659	7	440
10/17/2020	575	18	805
10/18/2020	567	17	429
10/19/2020	440	5	340
10/20/2020	618	15	611
10/21/2020	667	20	654
10/22/2020	736	10	462
10/23/2020	736	14	510
10/24/2020	847	12	455
10/25/2020	832	9	390
10/26/2020	707	3	584
10/27/2020	773	6	365
10/28/2020	825	15	374
10/29/2020	908	17	824
10/30/2020	1078	21	889
10/31/2020	807	11	539
11/1/2020	977	18	489
11/2/2020	1123	12	461
11/3/2020	1167	15	430
11/4/2020	1313	19	614
11/5/2020	1302	27	605
11/6/2020	1376	31	421
11/7/2020	1502	21	812
11/8/2020	1436	26	519
11/9/2020	1650	9	464
11/10/2020	1637	24	550
11/11/2020	1708	22	634
11/12/2020	1808	35	784
11/13/2020	2304	39	714
11/14/2020	2165	18	851
11/15/2020	2443	33	811
11/16/2020	2128	20	599
11/17/2020	2050	34	1010
11/18/2020	2298	38	954
11/19/2020	2547	18	886
11/20/2020	2738	36	868
11/21/2020	2843	42	1389
11/22/2020	2665	59	897
11/23/2020	2756	34	1057
11/24/2020	2954	48	875
11/25/2020	3009	59	1214
11/26/2020	3306	40	1418
11/27/2020	3113	54	1489
11/28/2020	3045	45	1672
11/29/2020	2829	43	2257
11/30/2020	2839	40	1613
12/1/2020	2458	66	1863
12/2/2020	2829	75	2079
12/3/2020	3499	39	1586
12/4/2020	3262	55	3354
12/5/2020	3119	43	2224
12/6/2020	3308	58	2483
12/7/2020	3795	37	1530
12/8/2020	2885	89	13932
12/9/2020	2963	60	1797
12/10/2020	3138	56	2030
12/11/2020	3047	50	4791
12/12/2020	2729	71	2116
12/13/2020	3369	72	1792
12/14/2020	2362	36	1719
12/15/2020	2459	73	1614
12/16/2020	2731	105	2265
12/17/2020	2545	70	7993
12/18/2020	2972	84	3261
12/19/2020	3179	86	4649
12/20/2020	2503	80	2904
12/21/2020	1792	62	1680
12/22/2020	1704	82	1852
12/23/2020	2142	83	4415
12/24/2020	2256	111	1782
12/25/2020	2152	85	1824
12/26/2020	2260	63	1531
12/27/2020	1853	58	1643
12/28/2020	1974	55	1760
12/29/2020	1776	63	1602
12/30/2020	2155	55	4619
12/31/2020	2475	58	4960
1/1/2021	2463	71	2156
1/2/2021	2184	82	1745
1/3/2021	2272	53	1686
1/4/2021	1895	39	1797
1/5/2021	1947	59	1903
1/6/2021	2118	52	4033
1/7/2021	2481	50	2122
1/8/2021	2435	47	3313
1/9/2021	2007	40	1617
1/10/2021	2899	46	1524
1/11/2021	1877	32	1402
1/12/2021	2408	41	3606
1/13/2021	2123	55	2973
1/14/2021	3097	46	2284
1/15/2021	2417	45	2072
1/16/2021	2432	45	2793
1/17/2021	2521	43	1540
1/18/2021	1920	46	1589
1/19/2021	1800	58	1243
1/20/2021	1772	48	2046
1/21/2021	2363	54	2179
1/22/2021	1745	47	2075
1/23/2021	1927	43	1737
1/24/2021	1594	48	1981
1/25/2021	1629	23	2414
1/26/2021	1873	58	1223
1/27/2021	1563	74	2081
1/28/2021	1910	64	2371
1/29/2021	1644	46	2167
1/30/2021	2183	63	1407
1/31/2021	1599	34	1822
2/1/2021	1615	26	1278
2/2/2021	1220	63	1285
2/3/2021	1384	56	1509
2/4/2021	1508	31	1772
2/5/2021	1302	53	1684
2/6/2021	1286	28	1198
2/7/2021	1346	53	1542
2/8/2021	1037	59	1260
2/9/2021	1008	40	1441
2/10/2021	1072	62	2008
2/11/2021	1502	57	1732
2/12/2021	1270	33	1481
2/13/2021	1262	58	5536
2/14/2021	1404	31	1387
2/15/2021	1048	26	910
2/16/2021	747	47	1064
2/17/2021	1165	56	1484
2/18/2021	1272	52	2052
2/19/2021	1245	39	1243
2/20/2021	1340	36	1362
2/21/2021	1328	38	905
2/22/2021	1160	16	1384
2/23/2021	1050	41	752
2/24/2021	1196	50	1964
2/25/2021	1361	64	1681
2/26/2021	1541	32	2505
2/27/2021	1315	33	2013
2/28/2021	1176	23	871
3/1/2021	1392	36	1094
3/2/2021	1163	42	1035
3/3/2021	1388	75	6819
3/4/2021	1519	63	1017
3/5/2021	1579	52	1527
3/6/2021	1714	38	1441
3/7/2021	1780	39	1038
3/8/2021	1592	22	1210
3/9/2021	1353	54	3365
3/10/2021	1786	43	1393
3/11/2021	2258	53	1277
3/12/2021	2701	53	1572
3/13/2021	2338	46	1231
3/14/2021	2664	32	1275
3/15/2021	2253	29	1307
3/16/2021	2511	58	1136
3/17/2021	2351	61	2853
3/18/2021	3495	61	1634
3/19/2021	3449	40	813
3/20/2021	3876	42	1438
